# Supplementary material for: Shear Wave Elastography in Musculoskeletal Imaging: A Narrative Review
Source: J Clin Med. 2026 Jun 22;15(12):4843. doi: 10.3390/jcm15124843 (PMC13301753; doi:10.3390/jcm15124843)
Supplement: Supplementary file 1 [file jcm-15-04843-s001.zip]

Archive with 1 entries (1 files):
- jcm-4346858-supplementary.pdf
